# Supplementary material for: An optimal posttreatment surveillance strategy for cancer survivors based on an individualized risk-based approach
Source: Nat Commun. 2020 Aug 3;11:3872. doi: 10.1038/s41467-020-17672-w (PMC7400511; doi:10.1038/s41467-020-17672-w)
Supplement: Supplementary file 4 — Supplementary Software 1 [file 41467_2020_17672_MOESM4_ESM.zip]

Archive with 27 entries (18 files):
- Supplementary Software/
- Supplementary Software/.DS_Store
- __MACOSX/
- __MACOSX/Supplementary Software/
- __MACOSX/Supplementary Software/._.DS_Store
- Supplementary Software/R code and demo/
- Supplementary Software/R code and demo/demo/
- Supplementary Software/R code and demo/demo/Follow-up arrangements.xlsx
- __MACOSX/Supplementary Software/R code and demo/
- __MACOSX/Supplementary Software/R code and demo/demo/
- __MACOSX/Supplementary Software/R code and demo/demo/._Follow-up arrangements.xlsx
- Supplementary Software/R code and demo/demo/NPC-DFS.xlsx
- __MACOSX/Supplementary Software/R code and demo/demo/._NPC-DFS.xlsx
- __MACOSX/Supplementary Software/R code and demo/._demo
- Supplementary Software/R code and demo/.DS_Store
- __MACOSX/Supplementary Software/R code and demo/._.DS_Store
- Supplementary Software/R code and demo/R code/
- Supplementary Software/R code and demo/R code/Processing of RSF methodology.R
- __MACOSX/Supplementary Software/R code and demo/R code/
- __MACOSX/Supplementary Software/R code and demo/R code/._Processing of RSF methodology.R
- Supplementary Software/R code and demo/R code/Calculation of months in delay detection.R
- __MACOSX/Supplementary Software/R code and demo/R code/._Calculation of months in delay detection.R
- __MACOSX/Supplementary Software/R code and demo/._R code
- __MACOSX/Supplementary Software/._R code and demo
- Supplementary Software/README.docx
- __MACOSX/Supplementary Software/._README.docx
- __MACOSX/._Supplementary Software
