# Supplementary material for: An optimal posttreatment surveillance strategy for cancer survivors based on an individualized risk-based approach
Source: Nat Commun. 2020 Aug 3;11:3872. doi: 10.1038/s41467-020-17672-w (PMC7400511; doi:10.1038/s41467-020-17672-w)
Supplement: Supplementary file 4 — Supplementary Software 1 [file 41467_2020_17672_MOESM4_ESM.zip › Supplementary Software/R code and demo/demo/Follow-up arrangements.xlsx]

## Sheet: Sheet1
Month	Probability per month	Follow-up times per month	Cumulative follow-up times	Follow-up schedule
1	0	0	0	0
2	0.0053	0.0527	0.0527	0
3	0.0004	0.0041	0.0568	0
4	0.0017	0.0169	0.0737	0
5	0.0062	0.0619	0.1357	0
6	0.0434	0.4344	0.5701	1
7	0.0128	0.1284	0.6985	0
8	0.0082	0.0825	0.7809	0
9	0.028	0.28	1.0609	0
10	0.0159	0.1592	1.2202	0
11	0.0581	0.5812	1.8013	1
12	0.0231	0.2307	2.032	0
13	0.017	0.1698	2.2018	0
14	0.0217	0.2167	2.4185	0
15	0.0208	0.2081	2.6266	0
16	0.0216	0.2161	2.8428	1
17	0.0296	0.2958	3.1385	0
18	0.0054	0.0542	3.1927	0
19	0.0122	0.1224	3.315	0
20	0.0547	0.5471	3.8621	1
21	0.0136	0.1362	3.9983	0
22	0.0036	0.0359	4.0343	0
23	0.0077	0.0768	4.1111	0
24	0.0464	0.464	4.5751	1
25	0.0188	0.1878	4.7629	0
26	0.0043	0.0434	4.8064	0
27	0.0046	0.0464	4.8528	0
28	0.0219	0.2191	5.0719	0
29	0.0114	0.1144	5.1863	0
30	0.055	0.5499	5.7362	1
31	0.013	0.1299	5.8661	0
32	0.0073	0.0735	5.9396	0
33	0.0073	0.0733	6.0128	0
34	0.0052	0.0517	6.0645	0
35	0.0506	0.5062	6.5707	1
36	0.0077	0.0768	6.6475	0
37	0.0107	0.1068	6.7543	0
38	0.0039	0.0386	6.793	0
39	0.105	1.0498	7.8428	1
40	0.0053	0.0533	7.8961	0
41	0.0039	0.0387	7.9348	0
42	0.0008	0.0084	7.9432	0
43	0.0029	0.0286	7.9718	0
44	0.0142	0.1418	8.1136	0
45	0.0179	0.1792	8.2928	0
46	0.0074	0.0736	8.3664	0
47	0.0034	0.0344	8.4008	0
48	0.0002	0.002	8.4028	0
49	0.0093	0.0928	8.4956	0
50	0.0054	0.0538	8.5494	0
51	0.0031	0.0313	8.5807	0
52	0.0084	0.0842	8.665	0
53	0.0033	0.0328	8.6978	0
54	0.0008	0.0077	8.7055	0
55	0.0158	0.158	8.8635	1
56	0.0028	0.0284	8.8919	0
57	0.0904	0.9036	9.7956	1
58	0.0125	0.1246	9.9202	0
59	0.0016	0.016	9.9362	0
60	0.0064	0.0638	10	0
Total	1	10	320.131	10
