# Supplementary material for: An optimal posttreatment surveillance strategy for cancer survivors based on an individualized risk-based approach
Source: Nat Commun. 2020 Aug 3;11:3872. doi: 10.1038/s41467-020-17672-w (PMC7400511; doi:10.1038/s41467-020-17672-w)
Supplement: Supplementary file 4 — Supplementary Software 1 [file 41467_2020_17672_MOESM4_ESM.zip › Supplementary Software/R code and demo/demo/NPC-DFS.xlsx]

## Sheet: npc-DFS
Sex	Age	Smoking	Alcohol	Family history	T stage	N stage	Group	status	time
1	50	0	0	0	4	3	4	0	111.213
1	42	0	0	0	3	3	4	1	32.3622
2	37	0	0	0	3	3	4	0	118.995
1	15	0	1	0	3	3	4	1	6.59799
1	68	0	1	0	4	3	4	1	13.9634
1	46	0	1	0	2	3	4	1	6.99487
2	38	0	0	1	1	3	4	0	55.2048
2	74	0	0	0	2	3	4	1	13.2068
1	25	1	0	0	2	3	4	0	81.7551
2	47	0	0	0	3	3	4	1	38.1349
1	31	1	1	0	4	3	4	1	7.47591
2	58	0	0	1	4	3	4	1	69.1692
1	31	0	0	0	4	3	4	1	18.2234
2	35	0	0	0	4	3	4	0	80.1791
1	49	0	1	1	3	3	4	1	25.042
1	49	0	0	0	2	3	4	0	98.5363
1	60	0	1	1	2	3	4	1	33.9983
1	59	0	1	0	3	3	4	1	69.5036
2	68	0	1	1	3	3	4	0	88.7136
1	23	0	0	1	3	3	4	0	73.6347
2	34	0	0	0	4	3	4	1	21.8776
1	25	0	0	0	3	3	4	1	10.971
1	86	0	1	0	4	3	4	1	48.065
2	37	0	0	0	3	3	4	0	80.0872
1	45	0	0	1	2	3	4	0	71.3133
1	37	0	1	0	3	3	4	1	20.712
1	50	1	1	1	1	3	4	0	70.6371
1	73	0	1	0	3	3	4	0	65.4325
1	58	1	0	0	3	3	4	1	5.9393
1	53	1	1	0	2	3	4	0	66.722
1	46	0	0	0	3	3	4	1	72.8852
1	34	0	1	0	4	3	4	1	15.2167
1	37	0	0	0	2	3	4	1	16.8127
1	28	0	0	0	2	3	4	1	26.9811
2	32	0	0	0	4	3	4	0	57.9345
2	50	0	0	0	1	3	4	0	74.1273
2	67	0	0	0	2	3	4	0	48.067
1	34	0	0	0	3	3	4	1	30.911
1	65	0	1	0	3	3	4	0	62.7091
1	71	0	1	0	3	3	4	0	67.8407
1	24	0	0	0	3	3	4	1	27.9145
2	44	0	0	1	3	3	4	0	75.7597
2	51	0	0	0	3	3	4	1	10.7324
1	32	0	0	0	4	3	4	1	5.79112
1	31	0	0	0	2	3	4	1	57.1404
1	39	0	0	1	3	3	4	0	64.3004
1	44	0	0	0	3	3	4	0	50.6585
1	41	1	1	0	2	3	4	0	66.145
1	56	0	1	1	1	3	4	0	60.6564
1	34	0	0	0	2	3	4	0	73.0211
1	18	1	1	0	3	3	4	0	56.383
1	64	0	0	0	3	3	4	1	20.5331
1	37	0	0	0	4	3	4	1	25.7202
1	41	0	0	0	2	3	4	0	62.4316
1	36	1	1	0	3	3	4	1	66.3733
1	46	1	0	1	3	3	4	0	54.7796
1	49	0	0	0	3	3	4	0	55.6257
2	37	0	0	1	2	3	4	0	53.102
1	46	0	0	0	1	3	4	0	76.1888
1	59	0	0	1	4	3	4	0	31.7166
1	30	0	0	0	2	3	4	0	47.3841
1	41	0	1	0	3	3	4	0	47.7771
2	65	0	0	0	2	3	4	0	62.6361
1	26	0	1	1	4	3	4	1	6.33671
1	63	0	1	1	3	3	4	0	39.6896
1	52	0	0	0	1	3	4	0	54.9539
1	82	0	1	0	3	3	4	1	35.646
1	35	0	1	0	4	3	4	0	53.1417
1	98	0	1	0	4	3	4	1	25.7134
1	47	0	0	0	4	3	4	1	26.3354
1	70	0	1	1	4	3	4	0	40.5382
2	43	0	0	0	4	3	4	0	58.9696
1	63	1	1	0	3	3	4	1	10.068
1	40	0	1	0	1	3	4	0	56.1488
1	38	0	1	0	1	3	4	0	50.5874
2	40	0	0	1	2	3	4	1	12.3292
1	69	0	1	0	2	3	4	1	26.7744
1	41	0	0	1	3	3	4	0	57.5043
1	47	0	1	0	3	3	4	0	52.8211
2	42	0	0	1	3	3	4	1	10.4635
2	68	0	0	0	3	3	4	0	48.636
1	39	1	0	0	2	3	4	0	46.993
1	43	0	1	0	3	3	4	1	11.3069
2	28	0	0	0	3	3	4	0	35.7265
1	41	0	1	1	2	3	4	0	48.8807
1	50	0	0	1	3	3	4	0	62.2722
1	12	0	0	0	4	3	4	0	58.7058
2	40	0	0	0	3	3	4	1	8.74347
2	39	0	0	0	2	3	4	0	62.5367
2	62	0	0	0	4	3	4	0	52.8116
2	35	0	0	1	4	3	4	0	49.221
2	89	0	0	1	4	3	4	1	12.68
1	33	0	0	0	3	3	4	0	50.9932
2	41	0	0	0	3	3	4	1	16.7086
2	41	0	0	1	2	3	4	0	45.4679
1	25	0	0	0	2	3	4	1	24.4518
1	39	0	1	1	3	3	4	1	7.05552
1	57	0	1	0	3	3	4	0	59.6814
1	53	0	1	1	4	3	4	0	33.6963
2	48	0	0	0	3	3	4	0	44.508
2	17	0	0	0	4	3	4	1	21.7118
2	58	0	0	0	3	3	4	0	68.5867
1	55	0	1	0	4	3	4	1	53.9804
1	48	0	0	0	3	3	4	0	49.3556
1	58	0	1	0	1	3	4	0	52.6414
1	37	0	0	0	2	3	4	0	40.7663
1	37	0	1	1	1	3	4	0	50.3582
1	12	0	0	0	3	3	4	0	29.2896
2	37	0	0	0	4	3	4	0	49.3823
2	59	0	0	0	3	3	4	1	16.6127
2	56	0	0	0	3	3	4	0	53.2582
1	37	0	1	0	1	3	4	1	26.128
2	62	0	0	0	3	3	4	0	55.143
1	43	0	0	0	4	3	4	0	43.8131
1	43	0	1	0	4	3	4	1	9.5482
1	44	1	1	0	1	3	4	1	36.9291
1	35	0	0	1	3	3	4	0	39.6207
1	44	1	1	0	4	3	4	1	5.04599
1	42	0	1	0	3	3	4	1	14.0429
1	27	1	1	0	1	3	4	1	15.6049
1	15	0	0	0	2	3	4	1	12.4136
1	44	0	0	0	3	3	4	0	36.786
1	47	0	0	0	3	3	4	1	14.4186
1	49	1	1	1	3	3	4	0	45.4579
1	76	0	0	0	4	3	4	0	21.8422
1	58	0	1	0	1	3	4	0	47.2016
1	74	0	1	0	2	3	4	0	58.83
1	61	1	1	0	2	3	4	0	40.5037
1	24	0	0	0	2	3	4	1	9.66968
1	30	0	0	0	1	3	4	0	57.7032
1	33	0	1	0	3	3	4	1	17.076
2	28	0	0	0	3	3	4	0	36.5612
1	33	1	1	0	2	3	4	0	30.5602
2	25	0	0	0	4	3	4	1	17.6411
1	59	0	1	1	2	3	4	1	11.7945
1	50	0	1	0	4	3	4	0	45.0487
1	46	0	1	0	2	3	4	0	58.3684
1	55	0	0	0	1	3	4	0	52.9082
1	41	1	1	0	4	3	4	1	13.2908
1	38	0	1	1	3	3	4	1	4.42135
1	40	0	0	1	4	3	4	0	37.6082
1	88	1	0	0	4	3	4	1	6.67238
1	38	1	1	0	4	3	4	0	30.4373
2	46	0	0	0	1	3	4	0	51.9113
1	38	0	0	0	1	3	4	0	43.2506
1	40	1	1	0	4	3	4	1	9.7285
1	27	0	1	0	3	3	4	0	32.6825
2	38	0	0	0	4	3	4	0	26.4973
1	16	0	0	0	3	3	4	1	27.5094
2	55	0	0	0	2	3	4	0	24.5369
1	31	1	1	0	1	3	4	0	33.2589
1	44	1	0	0	2	3	4	0	30.7781
1	39	1	0	0	1	3	4	0	41.7084
1	65	0	1	1	4	3	4	1	26.5699
1	45	1	0	0	2	3	4	0	40.4227
2	67	0	0	0	1	3	4	1	12.7615
1	40	0	1	0	3	3	4	1	4.86144
2	42	0	0	0	3	3	4	0	31.6369
2	28	0	0	1	3	3	4	0	34.9232
1	40	0	0	0	4	3	4	0	35.4936
1	64	0	0	0	2	3	4	0	32.0683
2	73	0	0	0	2	3	4	0	36.3726
2	37	0	0	0	3	3	4	0	39.1633
1	68	0	1	0	3	3	4	0	46.2239
1	65	0	0	0	4	3	4	0	26.1094
2	30	0	0	1	2	3	4	0	30.9155
1	26	1	1	0	3	3	4	1	24.6538
1	32	0	0	0	3	3	4	0	33.0611
1	85	0	1	0	3	3	4	0	29.9384
2	39	0	0	1	2	3	4	0	34.8467
1	56	0	0	0	2	3	4	1	7.91553
1	41	0	0	0	2	3	4	0	28.6341
1	33	0	0	0	3	3	4	0	35.6552
2	14	0	0	0	4	3	4	0	36.9687
1	57	0	1	1	1	3	4	0	32.0227
1	55	0	0	0	3	3	4	1	21.1309
1	36	0	0	0	1	3	4	0	28.925
2	29	0	0	0	3	3	4	0	37.6077
2	49	0	0	1	2	3	4	0	40.7072
1	53	1	0	0	3	3	4	0	51.7394
1	37	0	0	1	1	3	4	0	30.0545
1	45	0	1	0	1	3	4	0	39.9394
1	21	0	0	0	3	3	4	0	33.229
1	66	0	0	0	3	3	4	0	33.5409
2	38	0	0	0	4	3	4	0	25.4396
1	69	0	1	0	3	3	4	0	33.9177
1	55	0	1	0	4	3	4	0	24.0281
1	49	0	0	0	3	3	4	1	15.2376
1	31	0	1	0	3	3	4	0	33.7908
1	55	0	0	0	3	3	4	1	7.27589
1	62	0	1	1	4	3	4	0	34.0037
2	64	0	0	0	3	3	4	0	18.8861
2	43	0	0	1	1	3	4	0	39.8134
2	72	0	0	1	3	3	4	0	29.5418
2	92	0	0	0	3	3	4	1	8.21726
2	43	0	0	1	2	3	4	0	29.9457
2	47	0	0	0	3	3	4	0	33.4785
1	32	0	0	0	4	3	4	0	31.836
2	62	0	0	0	2	3	4	1	10.456
2	26	0	0	1	2	3	4	0	41.6899
1	36	0	0	0	3	3	4	0	33.0747
1	52	0	0	0	4	3	4	0	25.6122
1	41	0	0	0	3	3	4	0	24.6601
1	47	0	0	0	2	3	4	0	22.6314
2	65	0	0	0	3	3	4	0	24.2407
1	40	1	1	1	3	3	4	0	32.1714
1	38	0	1	0	2	3	4	1	22.8743
1	32	1	1	1	3	3	4	0	25.753
2	64	0	0	0	2	3	4	1	5.46663
1	23	0	1	0	4	3	4	0	24.8806
2	28	0	0	0	3	3	4	0	40.7087
1	19	0	0	1	3	3	4	0	53.7642
1	48	0	0	0	4	3	4	0	49.1043
2	30	0	0	0	3	3	4	0	53.0654
1	52	0	0	0	3	3	4	0	42.7406
1	52	0	0	0	3	3	4	0	44.0967
1	40	0	1	0	2	3	4	0	48.6562
2	31	0	0	1	3	3	4	0	39.5077
1	41	0	1	1	1	3	4	0	44.5464
1	35	0	1	0	3	3	4	1	13.2468
1	53	0	1	1	3	3	4	1	4.07927
1	24	0	1	0	4	3	4	0	13.3964
1	48	1	1	0	2	3	4	1	15.7659
1	35	0	0	1	3	3	4	1	15.2963
1	52	1	1	0	3	3	4	1	3.8846
2	39	0	0	1	3	3	4	0	29.4145
1	31	0	1	0	3	3	4	1	20.8925
1	31	0	1	0	3	3	4	1	23.3587
2	52	0	0	0	3	3	4	0	34.2515
1	55	1	1	1	3	3	4	0	32.1172
1	75	0	0	0	3	3	4	0	29.3411
1	56	0	1	0	3	3	4	0	21.7308
1	41	0	1	1	3	3	4	1	16.4719
2	25	0	0	1	1	3	4	0	31.7698
2	50	0	0	0	3	3	4	0	31.8771
1	67	1	0	1	2	3	4	0	23.8757
2	45	0	0	0	3	3	4	0	28.4425
1	53	0	0	0	3	3	4	0	31.6405
1	63	1	1	1	3	3	4	0	26.1623
1	36	0	1	1	3	3	4	1	12.5033
2	29	0	0	0	3	3	4	0	22.887
2	40	0	0	0	2	3	4	0	32.0423
2	31	0	0	0	3	3	4	0	39.8749
1	57	0	1	0	3	3	4	0	24.5494
1	67	1	1	0	2	3	4	1	13.0509
1	50	0	0	0	3	3	4	0	26.0894
1	37	1	0	1	3	3	4	1	10.4163
2	44	0	0	0	3	3	4	0	22.2808
1	63	0	0	0	1	3	4	0	25.2753
1	42	0	0	0	4	3	4	0	23.1283
1	63	0	1	1	4	2	3	0	87.2736
1	58	0	0	0	1	2	3	0	74.8192
1	50	0	0	0	3	2	3	0	82.1944
1	40	0	0	0	3	2	3	0	125.711
1	38	1	1	0	3	2	3	1	66.8887
1	40	0	1	1	3	2	3	0	71.0087
1	37	1	1	1	3	2	3	0	84.9192
2	54	0	0	0	2	2	3	0	46.6095
2	64	0	0	0	3	2	3	0	68.7162
1	48	0	0	0	3	2	3	0	64.6023
1	48	0	0	0	3	2	3	1	43.5351
1	52	0	0	0	3	2	3	0	83.6838
2	47	0	0	0	3	2	3	0	91.8745
1	42	0	1	0	3	2	3	0	67.598
1	62	0	1	1	4	2	3	0	83.9164
1	22	0	0	1	2	2	3	0	73.9257
1	50	0	1	0	4	2	3	0	105.464
1	45	0	0	0	3	2	3	0	63.9544
1	43	0	1	0	3	2	3	0	77.3182
1	39	0	0	0	3	2	3	0	45.7968
1	62	0	1	0	1	2	3	0	52.8914
1	33	0	0	0	3	2	3	1	18.9583
1	51	0	1	1	3	2	3	0	75.482
1	20	0	0	0	4	2	3	0	73.0612
1	40	0	0	1	4	2	3	0	70.1357
1	41	1	1	0	2	2	3	0	78.9583
1	51	0	1	1	3	2	3	0	72.4197
1	55	0	0	0	3	2	3	0	59.1288
1	47	0	1	0	1	2	3	0	89.0854
1	34	0	1	0	4	2	3	0	47.2393
2	44	0	0	0	3	2	3	0	70.31
1	41	1	1	1	1	2	3	0	32.8609
1	37	1	0	1	3	2	3	0	94.3304
1	59	1	1	0	3	2	3	1	23.9153
1	57	0	1	0	3	2	3	0	59.2009
1	69	0	1	1	3	2	3	0	35.1822
1	53	0	0	0	4	2	3	0	82.8175
1	43	0	0	0	4	2	3	1	14.548
1	34	1	1	0	3	2	3	1	8.06562
1	24	1	0	1	2	2	3	0	33.5541
1	46	1	1	1	1	2	3	0	49.5821
1	57	1	1	0	2	2	3	0	44.6082
1	32	0	0	0	3	2	3	1	4.18076
1	54	0	1	1	3	2	3	1	31.0003
1	34	0	0	1	4	2	3	0	65.7357
2	23	0	0	0	4	2	3	0	57.5936
1	73	0	1	1	3	2	3	1	43.9699
1	38	0	0	0	4	2	3	0	41.5768
1	26	0	1	0	2	2	3	1	10.1519
2	28	0	0	0	3	2	3	0	34.3824
2	37	0	1	1	4	2	3	0	59.4558
1	21	0	1	0	4	2	3	0	61.796
1	40	0	0	0	4	2	3	0	56.1281
1	53	0	1	0	3	2	3	0	36.4513
1	57	0	1	0	3	2	3	0	57.2378
1	64	0	0	0	3	2	3	0	45.7848
2	27	0	0	1	4	2	3	0	44.7656
1	28	0	1	1	3	2	3	1	8.47113
1	51	0	0	0	4	2	3	1	4.11662
2	37	0	0	1	4	2	3	0	60.3819
2	29	0	0	0	4	2	3	0	59.2465
1	49	0	1	0	4	2	3	0	24.8569
1	57	0	1	1	1	2	3	0	49.0819
2	42	0	0	1	3	2	3	0	48.347
1	32	0	0	1	3	2	3	0	48.0264
1	19	1	1	1	3	2	3	1	11.2975
1	102	1	1	0	4	2	3	1	16.5186
1	54	0	0	1	4	2	3	0	48.4028
1	65	0	0	0	3	2	3	1	22.2374
1	71	0	0	0	3	2	3	0	28.9799
1	50	1	1	0	3	2	3	0	38.6015
2	43	0	0	0	3	2	3	1	13.7992
1	48	0	1	0	4	2	3	0	47.3561
1	55	0	1	0	1	2	3	0	32.917
2	48	0	0	0	3	2	3	1	16.2532
2	68	0	0	0	3	2	3	0	47.0095
2	31	0	0	0	3	2	3	0	42.8569
1	32	0	1	1	3	2	3	0	36.7881
2	42	0	0	0	4	2	3	0	33.891
1	19	0	1	0	3	2	3	0	37.1004
1	50	1	1	0	2	2	3	0	50.3765
1	72	0	1	0	4	2	3	1	2.32047
1	43	0	1	0	3	2	3	0	32.2865
1	28	0	0	0	4	2	3	0	38.7233
1	39	0	0	0	3	2	3	0	53.5829
1	65	0	1	0	4	2	3	0	38.7768
1	47	0	1	1	3	2	3	0	20.2439
1	48	0	0	1	3	2	3	0	46.4546
1	50	0	1	1	1	2	3	0	44.9249
1	52	0	0	0	4	2	3	1	2.57762
1	63	0	0	0	3	2	3	0	26.3842
2	39	0	0	0	1	2	3	0	45.6353
2	16	0	0	0	3	2	3	0	39.4359
1	40	0	0	1	3	2	3	1	11.9623
1	85	0	0	0	4	2	3	1	19.7416
1	34	0	0	0	4	2	3	0	37.7879
1	48	1	1	0	3	2	3	0	41.6469
1	28	0	0	1	4	2	3	1	31.066
2	38	0	0	0	4	2	3	1	6.69512
1	35	0	1	0	2	2	3	0	42.9646
2	35	0	0	0	3	2	3	0	38.8006
1	29	0	1	1	4	2	3	0	27.7342
1	49	0	1	0	4	2	3	0	29.6681
1	33	0	0	0	4	2	3	1	20.2155
1	45	0	1	0	3	2	3	0	30.0583
2	36	0	0	0	4	2	3	1	25.0718
1	73	0	1	0	4	2	3	0	20.1762
1	54	1	1	0	4	2	3	0	36.7386
2	33	0	0	1	1	2	3	0	33.6539
1	53	0	1	0	3	2	3	0	28.5585
1	61	0	1	1	3	2	3	1	12.5331
1	29	0	0	1	2	2	3	0	15.2349
1	57	0	0	0	3	2	3	0	21.5909
1	53	0	1	1	3	2	3	0	29.3976
1	40	0	0	0	4	2	3	0	30.4683
1	28	0	1	0	3	2	3	0	35.5086
1	55	0	0	0	4	2	3	0	33.9747
1	64	1	1	0	4	2	3	0	23.9054
1	34	0	1	0	2	2	3	0	10.5594
1	29	0	1	0	3	2	3	0	44.1167
2	51	0	0	0	2	2	3	0	30.6455
1	36	0	0	0	2	2	3	0	31.4392
1	48	1	1	1	4	2	3	1	8.67348
1	34	1	1	0	3	2	3	0	23.1139
1	20	0	0	0	3	2	3	0	21.9003
1	42	0	1	0	3	2	3	0	20.5994
1	24	0	0	0	4	2	3	0	23.4741
1	61	0	1	1	3	2	3	1	19.8564
1	87	1	1	0	1	2	3	0	36.9943
1	45	1	1	0	4	2	3	0	28.7164
1	58	1	1	0	4	2	3	0	27.1155
1	54	0	0	0	4	2	3	0	25.5981
1	35	0	0	0	4	2	3	0	24.4567
2	37	0	0	0	3	2	3	1	18.9768
2	49	0	0	0	4	2	3	0	27.6312
1	42	0	1	0	3	2	3	0	24.6189
2	41	0	0	0	4	2	3	0	14.1768
1	42	0	1	0	4	1	3	0	80.3833
1	32	0	0	0	4	1	3	0	90.0328
2	67	0	0	1	4	1	3	0	87.2941
1	34	0	0	0	4	1	3	0	94.2738
2	57	0	0	0	4	1	3	0	99.3627
1	26	0	0	0	4	1	3	0	74.9305
2	34	0	0	0	4	1	3	0	101.218
1	67	0	0	0	4	1	3	0	91.6515
1	34	0	0	1	4	1	3	0	97.1351
1	44	0	0	0	4	1	3	1	10.2071
1	49	0	0	0	4	1	3	1	28.2263
1	57	0	1	0	4	1	3	0	77.4853
1	58	0	0	0	4	1	3	1	44.5833
1	30	0	1	0	4	1	3	1	14.4138
1	32	0	1	0	4	1	3	0	56.7621
1	76	0	1	1	4	1	3	0	54.9414
1	39	0	1	1	4	1	3	0	81.9509
1	53	0	1	0	4	1	3	0	88.5876
2	68	0	0	0	4	1	3	0	73.2054
1	30	0	1	0	4	1	3	0	66.3588
1	52	0	0	0	4	1	3	0	73.1784
1	56	0	0	0	4	1	3	0	48.1047
1	90	0	1	0	4	1	3	0	70.2817
1	38	0	0	0	4	1	3	0	53.2601
1	21	0	0	0	4	1	3	1	17.6212
2	51	0	0	0	4	1	3	0	49.4786
1	47	0	0	0	4	1	3	1	20.4948
1	28	0	0	0	4	1	3	1	27.7046
1	41	1	1	0	4	1	3	0	55.9287
1	16	0	0	1	4	1	3	0	54.6072
1	56	0	1	0	4	1	3	1	9.26434
1	41	0	1	0	4	1	3	0	44.4631
1	28	0	0	0	4	1	3	0	69.6513
1	20	0	0	0	4	1	3	0	58.5765
2	85	0	0	0	4	1	3	0	55.4043
1	54	0	1	1	4	1	3	0	49.6012
2	60	0	0	0	4	1	3	0	53.3431
2	52	0	0	0	4	1	3	0	46.4598
1	19	0	0	1	4	1	3	1	26.7687
2	68	0	0	0	4	1	3	0	54.7988
2	33	0	0	1	4	1	3	0	50.7638
2	40	0	0	0	4	1	3	0	42.9776
2	46	0	0	0	4	1	3	0	49.9673
1	38	1	1	0	4	1	3	0	43.0923
2	50	0	0	0	4	1	3	0	42.093
2	22	0	0	0	4	1	3	0	44.1475
1	43	1	1	1	4	1	3	0	42.9511
1	47	0	0	0	4	1	3	0	39.7741
1	40	1	1	0	4	1	3	0	52.651
1	58	0	1	0	4	1	3	0	31.5455
2	59	0	0	0	4	1	3	0	40.605
2	66	0	0	0	4	1	3	0	25.6016
1	19	0	0	1	4	1	3	0	36.5377
1	28	1	1	0	4	1	3	0	42.4928
1	44	0	1	0	4	1	3	0	32.6964
2	33	0	0	0	4	1	3	0	43.756
1	97	0	1	0	4	1	3	1	6.3917
1	41	0	0	1	4	1	3	1	10.1006
2	33	0	0	0	4	1	3	0	39.2155
1	37	0	1	0	4	1	3	1	12.4259
2	16	0	0	0	4	1	3	0	38.2509
2	24	0	0	0	4	1	3	0	28.1685
1	33	0	0	0	4	1	3	0	51.2164
1	42	0	0	0	4	1	3	1	30.0092
1	35	0	0	0	4	1	3	0	32.4534
1	34	1	1	1	4	1	3	0	24.3425
1	48	0	0	1	4	1	3	0	32.337
1	35	0	0	0	4	1	3	0	34.6109
2	17	0	0	0	4	1	3	0	31.1351
2	28	0	0	0	4	1	3	0	37.5978
1	35	0	0	0	4	1	3	0	32.102
1	73	0	0	0	4	1	3	0	27.6637
2	63	0	0	0	4	1	3	0	24.7941
1	56	0	0	1	4	1	3	0	31.1653
1	44	0	1	0	4	1	3	0	24.8847
1	48	0	0	0	4	1	3	0	36.0429
1	71	0	0	0	4	1	3	0	21.1178
1	62	0	0	0	4	1	3	0	27.1957
2	74	0	0	0	4	1	3	0	28.336
1	79	0	0	1	4	1	3	1	14.645
2	51	0	0	1	4	1	3	0	27.7738
1	54	0	0	0	4	1	3	0	50.3946
2	45	0	0	0	4	1	3	0	38.5263
1	48	0	0	1	4	1	3	0	35.0027
1	30	0	0	0	4	1	3	1	40.9362
2	30	0	0	0	4	1	3	0	31.6503
2	46	0	0	0	4	1	3	0	27.8245
1	43	0	0	0	4	1	3	1	32.3208
1	38	0	1	1	4	1	3	0	32.4816
1	57	0	0	0	4	1	3	0	28.0793
1	52	0	0	0	4	1	3	0	22.5616
1	57	0	0	1	4	1	3	0	14.8173
1	10	0	0	1	4	1	3	1	6.84057
1	23	0	0	1	4	1	3	0	31.0106
1	45	1	1	0	4	1	3	0	20.5432
1	51	0	0	0	4	1	3	0	24.1202
1	53	1	1	0	4	1	3	0	22.084
1	41	0	1	0	4	0	3	0	103.141
1	42	1	1	0	4	0	3	0	91.8244
1	51	0	0	0	4	0	3	0	47.111
2	55	0	0	0	4	0	3	1	11.7799
2	54	0	0	0	4	0	3	0	54.9009
1	46	0	1	0	4	0	3	0	65.4833
2	29	0	0	1	4	0	3	0	57.1654
1	37	0	0	1	4	0	3	0	34.7638
1	56	1	0	1	4	0	3	0	29.0133
1	47	1	0	1	4	0	3	0	27.4591
1	34	1	1	0	4	0	3	0	53.3197
1	32	0	0	0	4	0	3	0	38.6636
1	59	0	0	0	4	0	3	0	30.4886
1	44	0	0	0	4	0	3	0	32.7265
1	45	1	1	0	4	0	3	0	32.8697
1	40	0	0	0	4	0	3	0	15.7032
1	26	0	0	0	3	2	2	0	88.0546
1	77	0	0	0	1	2	2	0	58.7544
1	31	1	1	0	3	2	2	1	35.7475
1	29	0	1	0	3	2	2	0	50.9065
1	58	1	1	0	1	2	2	0	61.1031
1	25	1	1	1	3	2	2	0	57.1941
1	42	1	0	0	2	2	2	1	22.2458
1	42	0	1	0	3	2	2	1	6.61708
1	31	0	0	0	3	2	2	0	46.9766
2	52	0	0	0	3	2	2	0	34.2904
1	28	1	1	1	2	2	2	0	43.6285
1	33	0	1	1	3	2	2	0	28.5039
1	31	0	0	0	3	2	2	0	30.9851
1	18	1	0	1	2	2	2	0	36.7875
1	37	1	0	0	3	2	2	0	33.4329
1	69	1	1	0	2	2	2	0	9.54199
1	44	0	0	0	1	2	2	0	38.7177
1	40	0	1	0	3	2	2	0	16.8179
1	44	0	0	0	3	2	2	0	27.0997
2	60	0	0	0	3	2	2	0	27.7565
1	34	0	1	1	3	2	2	0	80.6618
1	40	0	0	0	1	2	2	0	61.0462
1	26	0	0	0	3	2	2	0	44.5688
1	46	0	0	1	3	2	2	0	30.8423
1	33	0	1	0	3	2	2	0	32.6006
1	53	1	1	0	2	2	2	0	31.1766
1	64	0	1	0	3	2	2	0	33.1304
1	63	0	1	0	3	2	2	0	37.8512
2	51	0	0	0	3	2	2	0	23.3416
1	68	0	1	0	2	1	2	0	125.791
1	54	0	1	0	3	1	2	0	91.9752
1	27	1	1	1	3	1	2	0	80.4694
1	47	0	1	0	1	1	2	1	33.1049
1	33	0	0	0	2	1	2	0	114.046
1	42	0	0	0	3	1	2	0	97.0141
1	53	0	1	0	3	1	2	0	103.258
1	17	0	0	0	2	1	2	0	96.3739
1	27	0	0	1	2	1	2	0	103.619
1	41	0	1	0	3	1	2	0	90.6591
1	47	0	0	0	3	1	2	0	89.6239
2	64	0	0	0	2	1	2	0	95.4491
1	62	0	1	0	1	1	2	0	90.4717
1	34	0	0	0	1	1	2	1	20.6108
1	69	0	1	0	2	1	2	0	71.1017
1	28	0	0	1	3	1	2	0	70.1423
2	60	0	1	0	1	1	2	0	80.365
2	25	0	0	0	3	1	2	0	98.2764
1	58	0	1	0	3	1	2	1	17.9006
2	45	0	0	0	3	1	2	0	105.725
1	15	0	0	0	3	1	2	0	73.9998
1	56	0	0	0	3	1	2	1	13.4648
2	58	0	0	0	3	1	2	0	82.8258
2	60	0	0	0	3	1	2	0	69.7913
1	26	0	0	1	3	1	2	0	76.064
1	28	0	1	0	3	1	2	1	9.27398
2	24	0	0	1	2	1	2	0	55.7962
1	18	0	0	0	1	1	2	0	65.4389
1	64	0	1	1	3	1	2	0	60.2242
1	37	1	0	0	2	1	2	0	75.7103
1	42	0	0	0	3	1	2	0	65.9653
1	48	1	1	0	1	1	2	0	64.065
1	56	0	1	0	3	1	2	1	10.8274
1	38	0	0	0	3	1	2	0	49.7016
1	47	0	1	1	1	1	2	0	70.2295
1	43	0	0	0	2	1	2	0	54.9932
1	48	0	1	1	3	1	2	1	13.9683
2	31	0	0	1	1	1	2	0	48.7895
1	35	0	1	0	3	1	2	0	68.7202
1	36	0	0	0	2	1	2	0	59.7816
1	52	0	1	0	1	1	2	0	46.4879
1	58	0	0	0	3	1	2	1	7.60665
2	53	0	0	1	3	1	2	0	55.9713
2	63	0	0	0	1	1	2	0	34.8898
1	32	0	0	0	3	1	2	1	6.46936
1	28	1	0	1	2	1	2	0	53.9358
1	39	1	1	0	2	1	2	0	63.6585
1	36	1	1	1	2	1	2	1	15.5306
2	48	0	0	0	1	1	2	0	71.7268
1	52	0	1	1	3	1	2	0	64.5974
1	53	0	0	0	3	1	2	0	50.7404
2	53	0	0	1	2	1	2	0	43.3908
1	86	0	0	0	3	1	2	1	17.2152
2	56	0	0	1	3	1	2	0	53.086
1	65	0	0	1	2	1	2	0	56.0031
1	41	0	1	1	3	1	2	0	63.8122
1	51	1	1	0	3	1	2	0	58.1729
1	47	1	0	1	3	1	2	0	77.0591
1	49	0	0	1	3	1	2	0	45.5399
1	55	1	1	0	3	1	2	1	23.6216
1	35	0	0	0	1	1	2	0	76.6128
1	51	0	1	0	3	1	2	0	37.2447
2	50	0	0	0	3	1	2	0	74.0701
1	37	0	0	0	2	1	2	0	38.5229
1	53	0	1	1	1	1	2	0	55.4764
2	48	0	0	0	3	1	2	0	55.5912
1	30	0	0	0	1	1	2	0	58.1084
2	68	0	0	0	3	1	2	0	51.4174
1	68	0	0	1	2	1	2	0	54.7473
2	39	0	0	1	3	1	2	0	50.0063
1	40	0	1	1	1	1	2	0	37.3546
1	37	0	1	0	3	1	2	1	10.0853
1	20	0	0	0	2	1	2	0	46.0268
2	43	0	0	0	3	1	2	0	43.1403
1	85	0	1	0	2	1	2	0	55.9585
2	38	0	0	0	3	1	2	0	47.0658
1	77	0	1	0	2	1	2	0	57.9649
1	45	0	1	0	3	1	2	0	43.3167
1	29	0	0	0	1	1	2	0	44.3824
1	54	0	1	0	1	1	2	1	9.59569
2	62	0	0	1	3	1	2	1	13.2302
2	54	0	0	0	3	1	2	0	52.9839
2	40	0	0	0	3	1	2	0	56.8166
1	43	0	1	0	3	1	2	0	36.3685
2	53	0	0	0	3	1	2	0	48.3663
1	40	0	0	0	1	1	2	0	52.5911
1	34	0	0	0	3	1	2	0	31.275
1	65	1	0	0	1	1	2	0	48.8046
1	41	0	0	0	1	1	2	0	43.8354
2	50	0	0	1	2	1	2	0	26.5813
1	43	0	0	0	3	1	2	0	43.2979
1	45	1	1	0	3	1	2	0	47.7407
1	67	0	0	0	3	1	2	1	9.65139
1	29	0	0	0	2	1	2	0	40.548
1	58	1	1	0	1	1	2	1	11.0319
1	40	1	1	0	3	1	2	0	45.8192
1	39	0	0	0	3	1	2	0	54.6591
1	87	0	0	1	3	1	2	1	25.5191
1	50	1	1	1	3	1	2	0	39.5903
1	63	0	0	0	3	1	2	0	48.6658
2	40	0	0	1	3	1	2	0	34.5956
2	41	0	0	0	2	1	2	0	33.0907
1	58	1	0	0	1	1	2	1	8.46101
1	44	0	0	1	3	1	2	0	28.9357
1	49	0	0	0	3	1	2	0	39.1491
1	34	0	1	0	3	1	2	0	35.224
2	45	0	0	0	3	1	2	0	37.4283
1	32	1	1	0	3	1	2	0	30.9615
2	33	0	0	0	3	1	2	1	6.63182
1	40	1	0	0	3	1	2	0	39.0343
1	50	0	1	0	3	1	2	0	36.1151
1	51	0	1	1	2	1	2	0	41.9142
2	35	0	0	0	3	1	2	0	38.2514
1	46	0	1	0	3	1	2	0	37.0341
1	36	0	0	0	3	1	2	0	38.4911
2	35	0	0	0	1	1	2	0	33.299
1	54	1	1	1	3	1	2	0	35.4506
1	68	0	1	0	2	1	2	0	32.9302
1	35	0	1	1	2	1	2	0	33.3842
2	54	0	0	1	2	1	2	0	34.8145
1	82	1	1	0	3	1	2	0	25.0641
1	31	0	0	0	2	1	2	0	36.1247
1	52	0	0	0	2	1	2	0	17.7825
2	79	0	0	0	2	1	2	0	31.5469
2	33	0	0	0	3	1	2	0	30.1161
1	40	0	1	0	3	1	2	1	10.6394
1	47	0	0	0	2	1	2	0	26.1604
2	45	0	0	1	3	1	2	0	29.0789
1	34	0	1	1	3	1	2	0	25.8134
1	43	1	0	0	3	1	2	0	31.1575
2	52	0	0	0	3	1	2	0	29.5183
1	46	0	0	1	3	1	2	1	9.34017
1	40	0	0	1	2	1	2	0	23.6499
1	53	0	0	0	3	1	2	0	28.7534
1	32	0	1	0	3	1	2	0	24.0014
1	40	0	0	1	3	1	2	0	32.1251
2	26	0	0	1	1	1	2	0	24.0314
1	61	0	1	0	3	1	2	0	26.9456
1	26	0	1	0	2	1	2	0	23.8169
1	38	1	0	1	1	1	2	0	32.4268
1	31	0	0	0	3	1	2	0	25.9497
1	63	1	0	0	3	1	2	0	14.6648
1	40	0	1	0	1	1	2	0	28.6113
2	56	0	0	0	3	1	2	0	21.7912
1	58	0	0	0	1	1	2	0	31.5233
2	20	0	0	0	2	1	2	1	39.8742
1	35	1	1	1	3	1	2	0	63.5894
1	72	0	0	0	2	1	2	0	41.9189
2	45	0	0	0	3	1	2	0	35.7946
2	36	0	0	1	3	1	2	0	55.4388
1	81	0	1	0	1	1	2	0	38.9678
1	25	0	0	0	1	1	2	0	43.0975
2	58	0	0	1	2	1	2	0	38.9192
1	40	0	0	0	3	1	2	0	27.3146
1	59	0	1	0	2	1	2	0	36.7832
1	49	0	1	0	1	1	2	0	46.9423
1	68	0	1	1	3	1	2	0	33.3754
1	38	0	0	1	1	1	2	0	22.4405
2	32	0	0	1	3	1	2	0	40.2874
2	50	0	0	0	2	1	2	0	35.8047
1	36	0	0	1	1	1	2	0	30.6117
2	62	0	0	0	3	1	2	0	21.1096
2	41	0	0	0	1	1	2	0	32.8423
1	82	0	1	1	1	1	2	0	32.7988
1	30	0	1	1	3	1	2	0	16.336
1	51	0	1	0	3	1	2	0	24.2179
1	51	0	0	0	2	1	2	0	26.9147
2	26	0	0	0	2	1	2	0	29.1593
1	41	1	1	0	3	1	2	0	18.3396
1	52	0	1	1	1	1	2	0	26.7101
2	61	0	0	0	2	1	2	0	27.5726
2	49	0	0	0	1	1	2	0	20.3443
1	38	0	1	0	1	1	2	0	29.4718
1	40	0	0	1	3	1	2	0	8.77685
1	44	0	1	0	2	1	2	0	16.5355
1	37	0	1	1	1	1	2	1	5.11214
1	47	1	1	0	3	1	2	0	32.6683
1	32	0	0	0	3	0	2	0	122.382
2	33	0	0	0	2	0	2	1	35.0068
2	56	0	0	0	3	0	2	1	34.8404
2	67	0	0	0	3	0	2	0	72.9879
1	41	0	0	0	2	0	2	1	47.6936
1	77	0	0	0	3	0	2	0	66.1054
1	50	1	1	0	3	0	2	1	12.2949
2	45	0	0	1	3	0	2	0	63.8549
2	62	1	0	1	3	0	2	0	67.7234
1	100	1	1	0	3	0	2	0	69.3429
1	29	0	1	0	3	0	2	0	65.4958
2	46	0	0	0	3	0	2	0	45.4677
1	57	1	0	0	2	0	2	0	60.9909
1	48	0	0	0	3	0	2	1	26.5803
1	53	0	0	0	3	0	2	0	59.4185
1	39	0	0	0	3	0	2	0	45.7827
2	34	0	0	0	3	0	2	0	51.8368
1	53	0	0	0	3	0	2	0	70.7658
1	44	0	0	0	3	0	2	1	15.0775
1	69	0	0	1	3	0	2	0	43.5553
1	39	0	0	1	3	0	2	0	45.611
1	26	1	1	0	3	0	2	0	45.7866
2	49	0	0	1	3	0	2	0	52.6979
2	66	0	0	1	3	0	2	0	38.2318
1	22	0	0	1	3	0	2	1	12.0404
1	72	0	1	0	3	0	2	0	47.3279
1	39	0	0	0	2	0	2	0	43.0499
2	42	0	0	1	2	0	2	0	23.3603
2	50	0	0	0	3	0	2	0	29.49
1	43	0	0	0	3	0	2	0	38.7277
1	42	0	0	0	3	0	2	0	60.9968
1	32	0	0	0	3	0	2	0	22.8874
1	45	0	1	0	3	0	2	0	20.8791
1	76	0	0	0	3	0	2	0	36.0005
2	27	0	0	0	2	0	2	0	35.9599
2	45	0	0	0	3	0	2	0	39.7452
2	50	0	0	0	3	0	2	0	26.6878
1	68	0	1	0	3	0	2	0	13.1983
1	33	0	0	1	3	0	2	0	26.7992
1	28	0	1	0	3	0	2	0	27.0693
2	22	0	0	0	3	0	2	0	35.2038
2	49	0	0	1	3	0	2	0	39.568
2	38	0	0	1	3	0	2	0	24.2138
1	67	0	1	1	2	0	2	0	29.8826
1	44	0	0	0	1	0	1	0	79.7265
2	32	0	0	0	1	0	1	0	65.8669
2	33	0	0	0	1	0	1	0	117.245
1	34	0	1	0	1	0	1	0	102.553
2	73	0	0	1	1	0	1	0	97.5614
1	51	0	1	0	1	0	1	0	67.5234
1	69	0	0	0	1	0	1	0	114.779
2	37	0	0	1	1	0	1	0	79.155
1	57	0	0	1	1	0	1	0	78.8694
1	41	0	0	1	1	0	1	0	52.7316
1	47	0	1	1	1	0	1	0	97.1065
1	35	0	0	0	1	0	1	0	101.285
2	36	0	0	1	1	0	1	0	76.3232
1	43	0	0	0	1	0	1	0	73.123
1	53	0	0	0	1	0	1	0	100.378
1	59	0	0	1	1	0	1	0	77.4716
1	47	0	0	0	1	0	1	0	81.4878
1	44	0	0	0	1	0	1	0	71.7148
1	58	0	1	0	1	0	1	0	97.1054
1	42	0	0	1	1	0	1	0	81.9859
1	60	0	0	1	1	0	1	0	95.3876
1	43	0	0	1	1	0	1	0	69.382
1	33	0	0	0	1	0	1	0	54.7945
2	47	0	0	0	1	0	1	0	37.6597
1	50	0	0	1	1	0	1	0	49.6182
1	54	0	0	0	1	0	1	0	40.8597
2	54	0	0	1	1	0	1	0	56.5572
1	51	1	1	0	1	0	1	0	78.6884
2	41	0	0	1	1	0	1	0	90.3844
1	59	0	0	0	1	0	1	0	89.8298
1	58	0	0	0	1	0	1	0	86.589
1	38	0	0	1	1	0	1	0	70.2198
1	43	0	0	0	1	0	1	0	56.5899
2	38	0	0	0	1	0	1	0	89.1792
1	45	0	0	0	1	0	1	0	61.363
1	74	0	0	0	1	0	1	1	15.8988
2	54	0	0	0	1	0	1	0	69.8922
2	46	0	0	0	1	0	1	0	64.5717
2	42	0	0	0	1	0	1	0	35.365
1	52	0	0	0	1	0	1	0	47.7604
1	39	0	0	0	1	0	1	0	48.8582
1	36	0	0	1	1	0	1	0	62.5546
1	49	0	0	0	1	0	1	0	58.1742
1	96	0	1	0	1	0	1	0	58.6985
2	39	0	0	1	1	0	1	0	59.2916
1	17	0	0	0	1	0	1	0	79.2482
2	47	0	0	0	1	0	1	0	69.9477
2	26	0	0	1	1	0	1	0	46.2618
1	53	0	1	0	1	0	1	0	62.6389
1	56	0	0	0	1	0	1	0	56.3142
2	49	0	0	0	1	0	1	0	72.3992
1	59	0	0	0	1	0	1	0	68.7463
1	41	0	1	0	1	0	1	0	54.6154
2	51	1	1	1	1	0	1	0	55.7079
1	49	1	1	0	1	0	1	0	83.0568
2	20	0	0	0	1	0	1	0	67.0159
1	43	0	0	0	1	0	1	0	67.2409
1	35	0	0	0	1	0	1	0	85.1529
1	73	1	1	0	1	0	1	0	54.9788
2	40	0	0	1	1	0	1	0	71.1286
1	60	0	1	0	1	0	1	0	78.6395
1	43	0	0	0	1	0	1	0	68.0335
2	32	0	0	0	1	0	1	0	58.6389
2	48	0	0	0	1	0	1	0	39.5409
2	23	0	0	0	1	0	1	0	62.0079
1	61	1	1	0	1	0	1	0	45.0149
1	43	0	0	1	1	0	1	0	59.0756
1	46	0	0	0	1	0	1	0	53.4405
1	59	0	0	0	1	0	1	0	58.6542
1	58	0	0	0	1	0	1	0	76.4662
1	21	0	0	1	1	0	1	0	61.11
1	50	1	1	0	1	0	1	0	62.6813
1	30	0	1	0	1	0	1	0	52.8707
2	62	0	0	0	1	0	1	0	72.9804
1	44	0	0	0	1	0	1	0	61.1123
1	38	0	1	0	1	0	1	0	74.5002
1	38	0	0	1	1	0	1	1	39.6496
1	50	0	0	0	1	0	1	0	72.5038
1	36	0	0	0	1	0	1	0	67.8178
1	41	0	0	0	1	0	1	0	48.2302
1	54	0	0	1	1	0	1	0	55.3396
2	40	0	0	0	1	0	1	0	57.8245
1	48	0	0	0	1	0	1	0	7.90777
1	52	1	1	0	1	0	1	0	68.0109
1	34	0	0	0	1	0	1	0	68.0264
1	28	1	1	1	1	0	1	0	51.4275
1	61	0	0	0	1	0	1	0	96.1459
1	26	0	0	0	1	0	1	0	54.4971
1	32	0	0	1	1	0	1	0	49.9225
1	58	0	0	1	1	0	1	0	65.5069
1	56	1	1	0	1	0	1	0	55.2001
1	24	1	1	0	1	0	1	0	65.8342
1	83	0	1	0	1	0	1	0	55.5445
1	48	0	1	0	1	0	1	0	40.6144
1	79	1	0	1	1	0	1	0	64.3267
1	47	0	0	1	1	0	1	0	39.1415
1	29	1	1	0	1	0	1	1	30.3422
1	61	0	0	1	1	0	1	0	67.2316
1	87	0	0	0	1	0	1	0	33.8375
1	69	1	1	0	1	0	1	0	68.6088
1	36	0	1	0	1	0	1	1	41.4156
1	50	0	0	0	1	0	1	0	56.4905
1	40	0	0	1	1	0	1	0	60.96
1	44	0	0	0	1	0	1	0	37.8738
2	63	0	0	0	1	0	1	0	57.8157
1	46	0	0	1	1	0	1	0	51.3547
1	40	0	1	1	1	0	1	0	44.3035
1	33	0	0	0	1	0	1	0	57.9925
1	59	0	1	0	1	0	1	0	55.6691
1	48	0	0	0	1	0	1	0	46.8083
1	31	0	0	0	1	0	1	0	39.5458
1	87	0	1	0	1	0	1	0	41.4242
1	38	0	1	0	1	0	1	0	55.1396
1	63	1	1	0	1	0	1	0	52.9062
1	37	0	1	0	1	0	1	0	41.5176
1	33	0	1	0	1	0	1	0	50.4125
1	25	0	0	1	1	0	1	0	63.1035
1	57	0	0	0	1	0	1	0	39.8086
2	56	0	0	0	1	0	1	0	63.5809
2	38	0	0	0	1	0	1	0	63.0429
2	54	0	0	0	1	0	1	0	36.3698
1	48	0	1	1	1	0	1	0	52.8437
1	35	0	0	0	1	0	1	0	40.003
1	26	0	1	0	1	0	1	0	59.7014
1	46	0	0	0	1	0	1	0	49.7797
2	28	0	0	0	1	0	1	0	43.2204
1	39	0	0	0	1	0	1	0	40.5546
1	73	0	0	0	1	0	1	0	56.1342
1	75	0	0	0	1	0	1	0	33.5155
1	19	0	0	0	1	0	1	0	47.421
1	53	0	1	0	1	0	1	0	56.8075
1	41	0	0	0	1	0	1	0	41.685
1	38	0	0	0	1	0	1	0	52.7067
1	29	0	0	0	1	0	1	0	36.1926
1	64	0	0	0	1	0	1	0	55.0491
1	26	0	0	0	1	0	1	0	49.8182
1	43	0	0	1	1	0	1	0	46.7256
1	29	0	0	0	1	0	1	0	33.7304
2	58	0	0	1	1	0	1	0	39.5751
2	34	0	0	0	1	0	1	0	52.428
1	53	0	0	1	1	0	1	0	46.155
1	42	1	1	0	1	0	1	0	51.9144
1	24	0	0	1	1	0	1	0	41.4174
1	38	0	1	0	1	0	1	0	54.0008
1	48	0	1	0	1	0	1	0	41.1139
1	54	1	1	0	1	0	1	0	36.8849
1	42	1	1	0	1	0	1	0	32.6476
1	47	0	0	0	1	0	1	0	54.4495
1	51	0	0	0	1	0	1	0	32.2931
1	55	1	1	1	1	0	1	0	33.0911
1	48	0	0	0	1	0	1	0	55.4504
1	45	0	0	1	1	0	1	0	35.2157
2	49	0	0	0	1	0	1	0	44.7671
1	46	0	1	0	1	0	1	0	29.4884
1	51	1	1	0	1	0	1	0	39.9869
1	52	0	1	0	1	0	1	0	39.5613
1	34	0	1	0	1	0	1	0	39.1618
2	44	0	0	1	1	0	1	0	38.8012
1	46	0	1	1	1	0	1	1	8.24656
2	31	0	0	1	1	0	1	0	51.3901
1	51	1	1	0	1	0	1	0	42.1654
1	44	0	0	1	1	0	1	0	35.3823
1	46	0	0	0	1	0	1	0	49.6769
1	74	1	1	0	1	0	1	0	42.6195
1	42	0	0	0	1	0	1	0	44.9275
1	46	0	0	0	1	0	1	0	43.2306
1	15	0	0	0	1	0	1	0	40.3673
1	81	0	0	1	1	0	1	0	42.4274
1	33	0	0	1	1	0	1	0	40.7148
1	34	0	1	0	1	0	1	0	36.2879
1	51	1	1	0	1	0	1	0	35.6848
2	47	0	0	0	1	0	1	0	50.1289
1	27	0	0	1	1	0	1	0	29.5551
1	41	1	1	0	1	0	1	1	24.5023
1	45	0	1	0	1	0	1	0	39.4168
1	35	1	1	0	1	0	1	0	47.2008
1	59	0	0	0	1	0	1	0	30.625
2	42	0	0	0	1	0	1	0	8.0997
1	54	0	0	0	1	0	1	0	43.6813
2	78	0	0	0	1	0	1	0	35.4931
2	32	0	0	0	1	0	1	0	45.5813
2	56	0	0	0	1	0	1	0	48.1269
1	38	0	1	0	1	0	1	0	41.517
1	41	0	0	1	1	0	1	0	37.3197
1	51	0	0	0	1	0	1	0	37.0734
1	25	0	0	1	1	0	1	0	46.5274
2	46	0	0	1	1	0	1	0	27.6233
1	33	1	1	0	1	0	1	0	28.2455
1	60	0	0	1	1	0	1	0	39.4442
2	53	0	0	0	1	0	1	0	21.9742
1	61	0	1	0	1	0	1	0	38.3703
2	24	0	0	1	1	0	1	0	34.3519
1	65	0	0	0	1	0	1	0	25.4614
2	28	0	0	0	1	0	1	0	34.2988
1	38	1	0	0	1	0	1	0	23.5332
1	37	0	0	1	1	0	1	0	29.9743
2	71	0	0	1	1	0	1	0	23.1416
2	68	0	0	0	1	0	1	0	1.58215
1	39	0	0	1	1	0	1	0	22.9407
1	50	0	1	0	1	0	1	0	30.1093
1	25	1	0	0	1	0	1	0	28.7865
1	36	0	0	0	1	0	1	0	22.5596
2	40	0	0	0	1	0	1	0	28.3136
1	72	0	1	0	1	0	1	0	23.6412
1	19	0	0	0	1	0	1	0	78.4801
1	41	0	0	1	1	0	1	0	69.9576
1	56	0	0	1	1	0	1	0	63.8959
1	40	0	1	0	1	0	1	0	28.4988
2	46	0	0	0	1	0	1	0	46.2503
1	60	0	0	1	1	0	1	0	30.6771
1	50	0	0	0	1	0	1	0	62.8289
2	72	0	0	0	1	0	1	0	35.9592
2	23	0	0	0	1	0	1	0	43.9621
1	45	0	0	1	1	0	1	0	35.8444
1	22	0	0	0	1	0	1	0	39.8458
1	39	0	0	0	1	0	1	0	47.1942
1	32	0	0	1	1	0	1	0	39.8725
1	28	0	1	0	1	0	1	0	42.37
2	79	0	0	0	1	0	1	0	25.893
1	52	0	1	1	1	0	1	0	32.4284
2	29	0	0	0	1	0	1	0	20.8009
1	66	1	1	0	1	0	1	0	34.616
1	46	0	0	0	1	0	1	0	18.8094
2	43	0	0	0	1	0	1	0	30.9981
1	74	0	0	1	1	0	1	0	18.3567
1	35	1	0	0	1	0	1	0	41.235
2	50	0	0	0	1	0	1	0	27.6464
2	46	0	0	0	1	0	1	0	16.1085
1	55	0	0	0	1	0	1	0	20.1373
1	57	0	1	0	1	0	1	0	24.1363
1	26	0	1	0	1	0	1	0	22.6828
1	38	0	1	0	1	0	1	0	28.1088
1	44	0	0	1	1	0	1	0	33.2598
2	40	0	0	0	1	0	1	0	26.4072
1	71	0	0	0	1	0	1	0	19.1318
1	72	0	0	0	1	0	1	0	25.5324
2	36	0	0	0	1	0	1	0	26.6148
1	67	0	0	0	1	0	1	0	26.6299
1	56	1	1	1	1	0	1	0	14.7587
1	42	0	1	0	1	0	1	0	32.5821
2	51	0	0	0	1	0	1	0	5.77521
1	55	0	0	0	1	0	1	0	27.7504
2	18	0	0	1	1	0	1	0	31.299
1	50	0	1	1	1	0	1	0	27.612
2	40	0	0	1	1	0	1	0	19.5691
2	66	0	0	0	1	0	1	0	16.8877
1	51	0	0	0	1	0	1	0	10.4864
2	52	0	0	0	1	0	1	0	20.2932
1	36	0	0	1	1	0	1	0	14.062
2	38	0	0	0	1	0	1	0	22.5565
