# Supplementary material for: An optimal posttreatment surveillance strategy for cancer survivors based on an individualized risk-based approach
Source: Nat Commun. 2020 Aug 3;11:3872. doi: 10.1038/s41467-020-17672-w (PMC7400511; doi:10.1038/s41467-020-17672-w)
Supplement: Supplementary file 4 — Supplementary Software 1 [file 41467_2020_17672_MOESM4_ESM.zip › Supplementary Software/R code and demo/R code/Processing of RSF methodology.R]

#The following code was used to fit the randomforest survival model and generate the monthly probabilities of interested events, based on which the number of follow-up times would be distributed to each month.
#The demo data named "npc-DFS.xlsx" were used as examples to run the code. The demo data were randomly generated using normal distribution.

  library(readxl)
  library(plyr)
  library(ggplot2)
  library(ggRandomForests)
  library(randomForestSRC)

  #Input survival data; here we input the demo data
  data <- read_excel("npc-DFS.xlsx")
  
  #Fit Randomforest Survival Model
  trees <- rfsrc(Surv(time, status)~., data=data, ntree=1000)

  #Assign 60 months of routine follow-up duration
  time <- c(1:60) 
  
  #Get covariate-adjusted randomforest survival probability stratified by 4 risk group
  getRFSprob <- function(x){
    n <- plot.variable(trees, surv.type="surv", time=x, show.plots=FALSE)
    yhat <- n$yhat
    yhat[is.na(yhat)] <- 100
    m <- cbind(n$xvar$Group, yhat)
    colnames(m) <- c("Group", "yhat")
    sur <- aggregate(yhat~Group, data=m, FUN="mean")
    return(sur)
  }
  surv.prob <- adply(time, 1, getRFSprob)
  colnames(surv.prob) <- c("Month", "Group", "Survival")
  surv.prob <- surv.prob[, c("Survival", "Month", "Group")]
  surv.prob$Month <- as.numeric(surv.prob$Month)
  surv.prob <- surv.prob[order(surv.prob[, "Group"]), ]
  surv.prob[, "Group"] <- as.factor(surv.prob[, "Group"])

  #Plot cumulative risk curves of 4 risk groups
ggplot(data=surv.prob, aes(x=Month, y=100-Survival))+geom_line(aes(colour=Group), size=1.3)+scale_x_continuous(expand=c(0, 0), breaks=c(0, 12, 24, 36, 48, 60), labels=c(0, 1, 2, 3, 4, 5))+xlab("Year")+ylab("Cumulative risk")+theme_bw()+theme(plot.title=element_text(size=22, face="bold"), panel.grid.major=element_blank(), panel.grid.minor=element_blank(), panel.border=element_blank(), axis.line=element_line(color="black", size=1), axis.text=element_text(size=14, face="bold"), axis.title=element_text(size=16, face="bold"), legend.text=element_text(size=12, face="bold"), legend.title=element_text(size=14, face="bold"))

  #Get monthly probabilities of interested events of 4 risk groups
  getMonthlyRisk <- function(x){
    prob <- subset(surv.prob, Group==x)
    latitude <- data.frame(Month=c(1:60), Rate=c(1:60))
    for(i in 1:59){
      latitude[1, 2] <- 0
      a <- prob[which(prob$`Month`==i), 1]
      b <- prob[which(prob$`Month`==i+1), 1]
      latitude[i+1, 2] <- a-b
    }
    return(latitude)
  }
  MonthlyRisk <- adply(as.numeric(unique(surv.prob$Group)), 1, getMonthlyRisk)
  colnames(MonthlyRisk) <- c("Group", "Month", "Rate")
  
  #Plot monthly probabilities of interested events
  names <- list(     
    '1'="Group I", 
    '2'="Group II", 
    '3'="Group III", 
    '4'="Group IV")        
  labeller <- function(variable, value){return(names[value])}
  ggplot(MonthlyRisk, aes(x=Month, y=Rate))+geom_point(size=1.2, color="#EFC000FF")+geom_line(alpha=1, color="#0073C2FF", size=1)+geom_line(stat="smooth", method="loess", se=FALSE, color="#CD534CFF", alpha=0.8, size=1.2)+scale_x_continuous(breaks=seq(0, 60, 6))+facet_wrap(~Group, ncol=4, labeller=labeller)+ylab("Risk Probability")+theme_bw()+theme(panel.grid.major.x=element_blank(), panel.grid.major.y=element_line(linetype=2), panel.grid.minor=element_blank(), panel.border=element_blank(), axis.line=element_line(color="black", size=1), axis.text=element_text(size=12, face="bold"), axis.title=element_text(size=14, face="bold"), legend.text=element_text(size=12, face="bold"), legend.title=element_text(size=14, face="bold"), strip.text.x=element_text(size=18, face="bold"), strip.background=element_blank())

  #Distributed follow-up times to each month based on monthly probabilities of interested events
  followup <- data.frame(matrix(NA, 60, 12))
  for(number.of.follow.up in 5:27){
    for(i in as.numeric(unique(MonthlyRisk$Group))){
      rate <- subset(MonthlyRisk, Group==i)
      followup[, 3*(i-1)+1] <- rate$Rate/sum(rate$Rate, na.rm=TRUE)
      followup[, 3*(i-1)+2] <- followup[, 3*(i-1)+1]*number.of.follow.up
      for(j in 1:60){
        followup[j, 3*(i-1)+3] <- sum(followup[1:j, 3*(i-1)+2], na.rm=TRUE)
      }
      colnames(followup) <- c("Group I probability per month", "Group I follow-up times per month", "Group I follow-up cumulative times", "Group II probability per month", "Group II follow-up times per month", "Group II follow-up cumulative times", "Group III probability per month", "Group III follow-up times per month", "Group III cumulative follow-up times", "Group IV probability per month", "Group IV follow-up times per month", "Group IV cumulative follow-up times")
    }
    write.csv(followup, file=paste0("number.of.follow.up=", number.of.follow.up, ".csv"))
  }
