# Supplementary material for: An optimal posttreatment surveillance strategy for cancer survivors based on an individualized risk-based approach
Source: Nat Commun. 2020 Aug 3;11:3872. doi: 10.1038/s41467-020-17672-w (PMC7400511; doi:10.1038/s41467-020-17672-w)
Supplement: Supplementary file 4 — Supplementary Software 1 [file 41467_2020_17672_MOESM4_ESM.zip › Supplementary Software/R code and demo/R code/Calculation of months in delay detection.R]

#The following code was used to calculated the months of delay in detection based on the risk-adjusted follow-up arrangements.
#The data in Table S1 were utilized as examples.
  
  library(readxl)

  #Input follow-up arrangements; here we input the demo data
  data <- read_excel("follow-up arrangements.xlsx")
  data <- data[-61, ]
  
  DelayTimeCal<-function(month,schedule,risk){
    #Created a hypothetical cohort of 1,000 patients with the same disease failure patterns with our study population. Column three indicated the number of patients that experience disease failure during that month.
    cohort <- as.data.frame(cbind(month, schedule, rep(1000, 60)*risk), stringsAsFactors=F)
    colnames(cohort) <- c("Month", "Follow-up", "Patients")
    cohort <- as.data.frame(apply(cohort, 2, as.numeric))
    
    #Calculate the months of delay in detection
    followup.month <- cohort[which(cohort$`Follow-up`==1), 1] 
    g <- vector() 
    for(m in 2:length(followup.month)){   
      g[m] <- followup.month[m]-followup.month[m-1]
    }
    g[1] <- followup.month[1] 
    result <- c(0) 
    for(i in 1:length(followup.month)){
      h <- rep(1, g[i]) 
      k <- length(h)
      for(j in 1:k){
        month <- cohort$Patients[j+followup.month[i]-k+1-1]*(k-j)  
        result <- month+result
      }
    }
    return(result)
  }
  
  #The delayed-detection months in the hypothetical 1,000 patients, which was defined as the duration from the failure occurrence to the next nearest follow-up.
  #The input variable month represents the time, schedule represents the follow-up arrangement of each month, risk represents the probability of disease failure in each month
  DelayTimeCal(month=data$Month, schedule=data$`Follow-up schedule`, risk=data$`Probability per month`)
  
